# Supplementary material for: Nomen est omen? How and when company name fluency affects return expectations
Source: PLoS One. 2023 Aug 16;18(8):e0287995. doi: 10.1371/journal.pone.0287995 (PMC10431612; doi:10.1371/journal.pone.0287995)
Supplement: S1 Appendix — (ZIP) [file pone.0287995.s001.zip]

Archive with 2 entries (2 files):
- Appendix.pdf
- Appendix.tex
