# Supplementary material for: Nomen est omen? How and when company name fluency affects return expectations
Source: PLoS One. 2023 Aug 16;18(8):e0287995. doi: 10.1371/journal.pone.0287995 (PMC10431612; doi:10.1371/journal.pone.0287995)
Supplement: S1 Appendix — (ZIP) [file pone.0287995.s001.zip › Appendix.tex]

\documentclass[11pt]{article}
\usepackage{latexsym,setspace,graphicx,color}
\usepackage{natbib}
\usepackage{mathtools}
\usepackage{amsmath}
\usepackage{amssymb,amsfonts,rotate,enumerate}
\usepackage{makecell}
\usepackage{eurosym}
\usepackage{float}
\usepackage{tabularx}
\usepackage{hanging}

\usepackage{blindtext}
\usepackage{hyperref}

\hypersetup{
    colorlinks=true,
    linkcolor=blue,
    filecolor=magenta,      
    urlcolor=blue,
    citecolor=blue
    }

% Math
\newcommand{\bbP}{\idathbb{P}}
\newcommand{\bbQ}{\mathbb{Q}}
\newcommand{\bbF}{\mathbb{F}}
\newcommand{\bbG}{\mathbb{G}}
\newcommand{\bbN}{\mathbb{N}}
\newcommand{\bbR}{\mathbb{R}}
\newcommand{\bbY}{\mathbb{Y}}
\newcommand{\bbS}{\mathbb{S}}
\newcommand{\bbT}{\mathbb{T}}

% Math letters
\newcommand{\deA}{\mathcal{A}}
\newcommand{\deB}{\mathcal{B}}
\newcommand{\deE}{\mathcal{E}}
\newcommand{\deF}{\mathcal{F}}
\newcommand{\deG}{\mathcal{G}}
\newcommand{\deH}{\mathcal{H}}
\newcommand{\deL}{\mathcal{L}}
\newcommand{\deM}{\mathcal{M}}
\newcommand{\deP}{\mathcal{P}}
\newcommand{\deS}{\mathcal{S}}
\newcommand{\deY}{\mathcal{Y}}
\newcommand{\deff}{\mathcal{f}}
\newcommand{\dep}{\mathcal{p}}

% Expected value, variance, covariance, correlation
\newcommand{\E}{{\mathnormal{E}}}
\newcommand{\var}{{\mathnormal{Var}}}
\newcommand{\cov}{{\mathnormal{Cov}}}
\newcommand{\corr}{{\mathnormal{Corr}}}

% Font size in formulas
\newcommand{\mD}{\displaystyle}
\newcommand{\mT}{\textstyle}
\newcommand{\mS}{\scriptstyle}
\newcommand{\mSS}{\scriptscriptstyle}

% Abbreviations
\newcommand{\ba}{\begin{array}}
\newcommand{\ea}{\end{array}}
\newcommand{\bc}{\begin{center}}
\newcommand{\ec}{\end{center}}
\newcommand{\bi}{\begin{itemize}}
\newcommand{\ei}{\end{itemize}}
\newcommand{\ben}{\begin{enumerate}}
\newcommand{\een}{\end{enumerate}}
\newcommand{\bd}{\begin{displaymath}}
\newcommand{\ed}{\end{displaymath}}
\newcommand{\be}{\begin{equation}}
\newcommand{\ee}{\end{equation}}
\newcommand{\beann}{\begin{eqnarray*}}
\newcommand{\eeann}{\end{eqnarray*}}
\newcommand{\bea}{\begin{eqnarray}}
\newcommand{\eea}{\end{eqnarray}}
\usepackage[caption=false]{subfig}

\topmargin 0.0cm
\oddsidemargin 0.2cm
\textwidth 16cm 
\textheight 21cm
\footskip 1.0cm

\newenvironment{sciabstract}{%
\begin{quote} \bf}
{\end{quote}}

\newenvironment{figurenotes}{
\begin{footnotesize}}
{\end{footnotesize}}

\newenvironment{tablenotes}{
\begin{footnotesize}}
{\end{footnotesize}}

\setcitestyle{numbers}
\setcitestyle{square}

\newcounter{lastnote}
\newenvironment{scilastnote}{%
\setcounter{lastnote}{\value{enumiv}}%
\addtocounter{lastnote}{+1}%
\begin{list}%
{\arabic{lastnote}.}
{\setlength{\leftmargin}{.22in}}
{\setlength{\labelsep}{.5em}}}
{\end{list}}

\title{Appendix to: Nomen est omen? \\How and when company name fluency\\affects return expectations}

\vspace{1cm}

\author
{Achiel Fenneman$^{1,2}$, Dirk-Jan Janssen$^{1}$, Sven Nolte$^{1}$,\\ Stefan Zeisberger$^{1,3}$ \thanks{\footnotesize{$^{1}$ Institute for Management Research, Radboud University, Nijmegen, The Netherlands. Corresponding author is sven.nolte@ru.nl, Heyendaalseweg 141, 6525 AJ Nijmegen, The Netherlands.} 
\newline
\footnotesize{$^{2}$ Department of Cognition, Emotion, and Methods in Psychology, University of Vienna, Austria}
\newline
\footnotesize{$^{3}$ Department of Banking and Finance, University of Zurich, Switzerland} 
}}

\date{\today}

%---Added furhter:
\usepackage{adjustbox}
\usepackage[flushleft]{threeparttable}
\usepackage{array}
\usepackage{booktabs}
\newcolumntype{C}[1]{
  >{\centering\arraybackslash}p{#1}
}
\usepackage{caption}
\captionsetup[table]{labelfont=bf, labelsep=newline, justification=raggedright,singlelinecheck=false,skip=2pt,size=footnotesize}
%-----------------


%%%%%%%%%%%
\begin{document} 

\baselineskip24pt
\maketitle

\section{Introductions}
\label{intros}
These are the introductions used in our experiments, by treatment condition:

\noindent{}\textbf{Experiment 1, Condition A:}\newline
A recent study has shown that many people buy shares with very little information about the company whose shares they are buying. \medskip


\noindent{}This study is designed to determine whether people are able to accurately predict the success of a company on the share market, based only on the name of that company. \medskip

\noindent{}Following is a list of 30 companies.  Based on the name of each share alone, please indicate the extent to which you think this share will increase or decrease in value over the next 12 months, or whether you think its value will remain stable. \medskip

\noindent{}Please use the response scale on the following page when indicating your estimate of the share’s performance.
\bigskip

\noindent{}\textbf{Experiment 1, Conditions B and D and Experiment 2, Condition B:}

\noindent{}The following is a list of 30 companies.  Please indicate for each share the extent to which you think this share will increase or decrease in value over the next 12 months, or whether you think its value will remain stable.\medskip

\noindent{}Please use the response scale on the following page when indicating your estimate of the share’s performance.\bigskip

\noindent{}\textbf{Experiment 1, Condition C:}
\noindent{}The following is a list of 30 companies.  Please indicate for each share the extent to which you think it will increase or decrease in value over the next 12 months, or whether you think its value will remain stable.\medskip

\noindent{}All names are artificially created and assigned to the companies at random.\medskip

\noindent{}Please use the response scale on the following page when indicating your estimate of the share’s performance.\bigskip

\noindent{}\textbf{Experiment 2, Condition C:}
\noindent{}The following is a list of 30 companies.  Please indicate for each share the extent to which you think it will increase or decrease in value over the next 12 months, or whether you think its value will remain stable.\medskip

\noindent{}All names are artificially created and assigned to the companies at random. Therefore, there should not be any correlation between a company's name and its performance in this survey.\medskip

\noindent{}Please use the response scale on the following page when indicating your estimate of the share’s performance.\bigskip

\noindent{}\textbf{Experiment 2, Condition D:}
The following is a list of 30 companies with information about them. The last column contains the unique Company Identifier Code for each company.\medskip

\noindent{}Please indicate for each share the extent to which you think this share will increase or decrease in value over the next 12 months, or whether you think its value will remain stable.\medskip

\noindent{}Please use the response scale on the following page when indicating your estimate of the share’s performance.\bigskip

\noindent{}\textbf{Experiment 2, Condition E:}
\noindent{}The following is a list of 30 companies with information about them. The last column contains the 12-month Earnings Per Share (EPS) for each company.\medskip

\noindent{}Please indicate for each share the extent to which you think this share will increase or decrease in value over the next 12 months, or whether you think its value will remain stable.\medskip

\noindent{}Please use the response scale on the following page when indicating your estimate of the share’s performance.\bigskip

\newpage

\section{Decision screens}
\label{decscreens}
Figures \ref{fig:dec_screen}, \ref{fig:dec_screen_D}, \ref{fig:dec_screen_D2} and \ref{fig:dec_screen_E2} present  screenshots of the decisions  in the experiment:

\begin{figure}[ht]
    \centering
    \includegraphics[width=0.8\linewidth]{graphs/Decision_screen.png}
    \begin{minipage}{\linewidth}
   % {\footnotesize This figure shows the decision screen for conditions A--C in both experiments.}
    \end{minipage}
    \caption{Decision screen A-C, both experiments}
    \label{fig:dec_screen}
\end{figure}

\begin{figure}[ht]
    \centering
    \includegraphics[width=0.8\linewidth]{graphs/Decision_screen_chart.png}
    \begin{minipage}{\linewidth}
  %  {\footnotesize This figure shows the decision screen for condition D in experiment 1.}
    \end{minipage}
    \caption{Decision screen D, Experiment 1}
    \label{fig:dec_screen_D}
\end{figure}

\begin{figure}[ht]
    \centering
    \includegraphics[width=0.8\linewidth]{graphs/EPS_treatment.png}
    \begin{minipage}{\linewidth}
   % {\footnotesize This figure shows the decision screen for condition D in experiment 2.}
    \end{minipage}
    \caption{Decision screen D, Experiment 2}
    \label{fig:dec_screen_D2}
\end{figure}


\begin{figure}[ht]
    \centering
    \includegraphics[width=0.8\linewidth]{graphs/CIC_treatment.png}
    \begin{minipage}{\linewidth}
  %  {\footnotesize This figure shows the decision screen for condition E in experiment 2.}
    \end{minipage}
    \caption{Decision screen E, Experiment 2}
    \label{fig:dec_screen_E2}
\end{figure}

\clearpage

\section{Further analyses}
\label{add_analyses}
In this section of the appendix, we present the results discussed in Section \ref{discussion}. In the second experiment, we asked participants whether they had any prior investment experience, and whether they believe that the fluency effect exists.\footnote{Specifically, we asked if they believe 'that the ease by which you can pronounce a company's name provides a signal for its future performance in real world financial markets?'.} \par

Figure \ref{fig:invest_experience} and Table \ref{tab:invest_experience} display results for the separation by investment experience. All main effects are confirmed for both groups, and there are no significant differences between return expectations of participants with and without investment experience.  Figure \ref{fig:belief_fluency} and Table \ref{tab:belief_fluency} show the same results, but separated by whether participants believe in the fluency effect or not. 

% \input{graphs/fluency_scores}
\begin{figure}[htb]
\begin{center}	
		\includegraphics[width=0.6\linewidth]{graphs/fluency_scores.png}
\end{center}	
	\caption{This figure shows mean and median scores and 95\% confidence intervals for the fluency scores assigned by the participants to the 30 companies in this study on a rating scale from 0--100. The upper half represents non-fluent company names, the lower half fluent company names.}
	\label{fig:fluency_scores}
\end{figure}

% \input{graphs/Figure4}
\begin{figure}[htb]
\begin{center}	
		\includegraphics[width=0.7\linewidth]{graphs/Figure 4 AF Gray.png}
\end{center}	
	\caption{Average return expectations for fluent and non-fluent company names, by treatment and separated by whether participants have any prior investment experience. Significance based on between-subject $t$-tests.}
	\label{fig:invest_experience}
\end{figure}
% \input{tables/investors}
\begin{table}[!ht]
	\caption{Effect of prior investment experience}
        \label{tab:invest_experience}
    \centering
    \footnotesize
    \setlength{\tabcolsep}{4pt}
    \renewcommand{\arraystretch}{1.2}
    
    %\begin{tabularx}{\textwidth}{@{} l*{3}{X}*{3}{l}}
    \resizebox{\linewidth}{!}{
    \begin{tabular}{@{} %p{2.15cm}p{2.3cm}p{2.3cm}p{2.3cm}C{1.25cm}C{1.25cm}C{1.25cm} @{}}
    p{1.83cm}p{1.83cm}p{1.83cm}p{1.83cm}p{1.83cm}p{1.83cm}p{1.83cm} @{}}
        \toprule
        Treatment & \% \newline participants & return \newline expectation \newline (investors) & return \newline expectation \newline (non-inv.) & $t$ & df & $p$ \\ \midrule
        2A & 53 & 28.65 & 27.29 & -0.44 & 104.66 & 0.664 \\
        2B & 50 & 12.41 & 12.49 & 0.03 & 76.06 & 0.980 \\ 
        2C & 45 & 11.94 & 11.92 & -0.01 & 108.39 & 0.993 \\ 
        2D & 42 & 4.11 & 4.90 & 0.30 & 80.81 & 0.765 \\
        2E & 39 & 2.29 & 0.39 & -1.13 & 82.89 & 0.260 \\ \bottomrule
    \end{tabular}
    }
    
    \begin{tablenotes}
        \item The table reports the proportion of participants who state that they have prior investment experience, average return expectations by whether they have experience or not, and test statistics for pairwise comparisons between groups, all by treatment. 
    \end{tablenotes}
	
\end{table}

% \input{graphs/Figure3}
\begin{figure}[htb]
\begin{center}	
		\includegraphics[width=0.7\linewidth]{graphs/Figure 3 AF Gray.png}
\end{center}	
	\caption{Average return expectations for fluent and non-fluent company names, by treatment and separated by whether participants believe in the fluency effect or not. Significance based on between-subject $t$-tests.}
	\label{fig:belief_fluency}
\end{figure}

% \input{tables/believers}
\begin{table}[!ht]
	\caption{Effect of belief in real-world fluency effect}
        \label{tab:belief_fluency}
    \centering
    \footnotesize
    \setlength{\tabcolsep}{4pt}
    \renewcommand{\arraystretch}{1.2}
    
    %\begin{tabularx}{\textwidth}{l*{3}{X}*{3}{l}}
    \resizebox{\linewidth}{!}{
    \begin{tabular}{@{} %p{1.5cm}p{2.75cm}p{2.6cm}p{2.6cm}C{1.25cm}C{1.25cm}C{1.25cm} @{}}
    p{1.83cm}p{1.83cm}p{1.83cm}p{1.83cm}p{1.83cm}p{1.83cm}p{1.83cm} @{}}
        \toprule
        Treatment & \% \newline believers & return \newline expectation \newline (believers) & return \newline expectation \newline (non-bel.) & $t$ & df & $p$ \\
        \midrule
        2A & 60 & 30.24 & 21.98 & -2.43 & 65.52 & 0.018 \\ 
        2B & 60 & 14.00 & 10.16 & -1.11 & 62.81 & 0.273 \\ 
        2C & 66 & 15.31 & 5.26 & -4.08 & 48.67 & $<0.01$ \\ 
        2D & 56 & 6.89 & 1.70 & -1.99 & 73.95 & 0.050 \\ 
        2E & 61 & 1.89 & 0.59 & -0.82 & 94.49 & 0.413 \\ \bottomrule
    \end{tabular}
    }
    
    \begin{tablenotes}[flushleft]
        \item The table reports the proportion of participants who state that they believe in the fluency effect, average return expectations by whether they believe in the fluency effect or not, and test statistics for pairwise comparisons between groups, all by treatment.
    \end{tablenotes}
	
\end{table}

\end{document}
